# Supplementary material for: LoRA-DR-suite: adapted embeddings predict intrinsic and soft disorder from protein sequences
Source: Bioinformatics. 2025 Jul 15;41(Suppl 1):i439–48. doi: 10.1093/bioinformatics/btaf185 (PMC12261480; doi:10.1093/bioinformatics/btaf185)
Supplement: btaf185_Supplementary_Data [file btaf185_supplementary_data.zip]

Archive with 4 entries (4 files):
- .DS_Store
- Carbone.211.biblio.bib
- Carbone.211.sup.1.pdf
- Carbone.211.tex
