# Supplementary material for: LoRA-DR-suite: adapted embeddings predict intrinsic and soft disorder from protein sequences
Source: Bioinformatics. 2025 Jul 15;41(Suppl 1):i439–48. doi: 10.1093/bioinformatics/btaf185 (PMC12261480; doi:10.1093/bioinformatics/btaf185)
Supplement: btaf185_Supplementary_Data [file btaf185_supplementary_data.zip › Carbone.211.biblio.bib]

@article{song2025two,
  title={Two decades of advances in sequence-based prediction of {M}o{RF}s, disorder-to-order transitioning binding regions},
  author={Song, Jiangning and Kurgan, Lukasz},
  journal={Expert Rev Proteomic},
  number={just-accepted},
  year={2025},
  publisher={Taylor \& Francis}
}

@article{mohan2006analysis,
  title={Analysis of molecular recognition features ({M}o{RF}s)},
  author={Mohan, Amrita and Oldfield, Christopher J and Radivojac, Predrag and Vacic, Vladimir and Cortese, Marc S and Dunker, A Keith and Uversky, Vladimir N},
  journal={J Mol Biol},
  volume={362},
  number={5},
  pages={1043--1059},
  year={2006},
  publisher={Elsevier}
}

@article{peng2023clip,
  title={CLIP: accurate prediction of disordered linear interacting peptides from protein sequences using co-evolutionary information},
  author={Peng, Zhenling and Li, Zixia and Meng, Qiaozhen and Zhao, Bi and Kurgan, Lukasz},
  journal={Brief Bioinform},
  volume={24},
  number={1},
  pages={bbac502},
  year={2023},
  publisher={Oxford University Press}
}


@article{dequeker2017interface,
  title={{INTerface Builder: A fast protein--protein interface reconstruction tool}},
  author={Dequeker, Chlo{\'e} and Laine, Elodie and Carbone, Alessandra},
  journal={J Chem Inf Model},
  volume={57},
  number={11},
  pages={2613--2617},
  year={2017},
  publisher={ACS Publications}
}

@article{hubbard1993naccess,
author = {Hubbard, Simon J and Thornton, Janet M},
journal = {Computer Program, Dept of Biochemistry and Molecular Biology, UCL},
number = {1},
title = {{Naccess}},
volume = {2},
year = {1993}
}
@article{peng2015exceptionally,
  title={{Exceptionally abundant exceptions: comprehensive characterization of intrinsic disorder in all domains of life}},
  author={Peng, Zhenling and Yan, Jing and Fan, Xiao and Mizianty, Marcin J and Xue, Bin and Wang, Kui and Hu, Gang and Uversky, Vladimir N and Kurgan, Lukasz},
  journal={Cell Mol Life Sci},
  volume={72},
  pages={137--151},
  year={2015},
  publisher={Springer}
}


@article{meng2017comprehensive,
  title={{Comprehensive review of methods for prediction of intrinsic disorder and its molecular functions}},
  author={Meng, Fanchi and Uversky, Vladimir N and Kurgan, Lukasz},
  journal={Cell Mol Life Sci},
  volume={74},
  pages={3069--3090},
  year={2017},
  publisher={Springer}
}
@article{kurgan2023tutorial,
  title={{Tutorial: a guide for the selection of fast and accurate computational tools for the prediction of intrinsic disorder in proteins}},
  author={Kurgan, Lukasz and Hu, Gang and Wang, Kui and Ghadermarzi, Sina and Zhao, Bi and Malhis, Nawar and Erd{\H{o}}s, G{\'a}bor and Gsponer, J{\"o}rg and Uversky, Vladimir N and Doszt{\'a}nyi, Zsuzsanna},
  journal={Nat Protoc},
  volume={18},
  number={11},
  pages={3157--3172},
  year={2023},
  publisher={Nature Publishing Group UK London}
}

@article{tompa2002intrinsically,
  title={{Intrinsically unstructured proteins}},
  author={Tompa, Peter},
  journal={Trends Biochem Sci},
  volume={27},
  number={10},
  pages={527--533},
  year={2002},
  publisher={Elsevier}
}
@article{meszaros2009prediction,
  title={{Prediction of protein binding regions in disordered proteins}},
  author={M{\'e}sz{\'a}ros, B{\'a}lint and Simon, Istv{\'a}n and Doszt{\'a}nyi, Zsuzsanna},
  journal={PLoS Comput Biol},
  volume={5},
  number={5},
  pages={e1000376},
  year={2009},
  publisher={Public Library of Science San Francisco, USA}
}
@article{dunker2000intrinsic,
  title={{Intrinsic protein disorder in complete genomes}},
  author={Dunker, A Keith and Romero, Pedro and Obradovic, Zoran and Garner, Ethan C and Brown, Celeste J},
  journal={Genome Inform},
  volume={11},
  pages={161--171},
  year={2000},
  publisher={Japanese Society for Bioinformatics}
}
@article{sun2019utility,
  title={{Utility of B-factors in protein science: interpreting rigidity, flexibility, and internal motion and engineering thermostability}},
  author={Sun, Zhoutong and Liu, Qian and Qu, Ge and Feng, Yan and Reetz, Manfred T},
  journal={Chem Rev},
  volume={119},
  number={3},
  pages={1626--1665},
  year={2019},
  publisher={ACS Publications}
}
@article{melo2016functional,
  title={{A functional role for intrinsic disorder in the tau-tubulin complex}},
  author={Melo, Ana M and Coraor, Juliana and Alpha-Cobb, Garrett and Elbaum-Garfinkle, Shana and Nath, Abhinav and Rhoades, Elizabeth},
  journal={P Natl Acad Sci USA},
  volume={113},
  number={50},
  pages={14336--14341},
  year={2016},
  publisher={National Acad Sciences}
}
@article{dev2003part,
  title={{Part II: $\alpha$-synuclein and its molecular pathophysiological role in neurodegenerative disease}},
  author={Dev, Kumlesh K and Hofele, Katja and Barbieri, Samuel and Buchman, Vladimir L and van der Putten, Herman},
  journal={Neuropharmacology},
  volume={45},
  number={1},
  pages={14--44},
  year={2003},
  publisher={Elsevier}
}
@article{iakoucheva2002intrinsic,
  title={{Intrinsic disorder in cell-signaling and cancer-associated proteins}},
  author={Iakoucheva, Lilia M and Brown, Celeste J and Lawson, J David and Obradovi{\'c}, Zoran and Dunker, A Keith},
  journal={J Mol Biol},
  volume={323},
  number={3},
  pages={573--584},
  year={2002},
  publisher={Elsevier}
}

@article{necci2021critical,
  title={{Critical assessment of protein intrinsic disorder prediction}},
  author={Necci, Marco and Piovesan, Damiano and Tosatto, Silvio CE},
  journal={Nat Methods},
  volume={18},
  number={5},
  pages={472--481},
  year={2021},
  publisher={Nature Publishing Group US New York}
}
@article{conte2023critical,
  title={{Critical assessment of protein intrinsic disorder prediction (CAID)-Results of round 2}},
  author={Del Conte, Alessio and Mehdiabadi, Mahta and Bouhraoua, Adel and Miguel Monzon, Alexander and Tosatto, Silvio CE and Piovesan, Damiano},
  journal={Proteins},
  volume={91},
  number={12},
  pages={1925--1934},
  year={2023},
  publisher={Wiley Online Library}
}


@article{hu2018taxonomic,
  title={{Taxonomic landscape of the dark proteomes: Whole-proteome scale interplay between structural darkness, intrinsic disorder, and crystallization propensity}},
  author={Hu, Gang and Wang, Kui and Song, Jiangning and Uversky, Vladimir N and Kurgan, Lukasz},
  journal={Proteomics},
  volume={18},
  number={21-22},
  pages={1800243},
  year={2018},
  publisher={Wiley Online Library}
}

@article{dunker2010drugs,
  title={{Drugs for ‘protein clouds’: targeting intrinsically disordered transcription factors}},
  author={Dunker, A Keith and Uversky, Vladimir N},
  journal={Curr Opin Pharmacol},
  volume={10},
  number={6},
  pages={782--788},
  year={2010},
  publisher={Elsevier}
}

@article{uversky2018intrinsic,
  title={{Intrinsic disorder, protein--protein interactions, and disease}},
  author={Uversky, Vladimir N},
  journal={Adv Protein Chem Str},
  volume={110},
  pages={85--121},
  year={2018},
  publisher={Elsevier}
}

@article{seoane2021complexity,
  title={{The complexity of protein interactions unravelled from structural disorder}},
  author={Seoane, Beatriz and Carbone, Alessandra},
  journal={PLOS Comput Biol},
  volume={17},
  number={1},
  pages={e1008546},
  year={2021},
  publisher={Public Library of Science San Francisco, CA USA}
}

@article{seoane2022soft,
  title={{Soft disorder modulates the assembly path of protein complexes}},
  author={Seoane, Beatriz and Carbone, Alessandra},
  journal={PLOS Comput Biol},
  volume={18},
  number={11},
  pages={e1010713},
  year={2022},
  publisher={Public Library of Science San Francisco, CA USA}
}


# flDPnn
@article{fldpnn,
author={Hu, Gang
and Katuwawala, Akila
and Wang, Kui
and Wu, Zhonghua
and Ghadermarzi, Sina
and Gao, Jianzhao
and Kurgan, Lukasz},
title={{flDPnn: Accurate intrinsic disorder prediction with putative propensities of disorder functions}},
journal={Nature Commun},
year={2021},
month={Jul},
day={21},
volume={12},
number={1},
pages={4438},
issn={2041-1723},
doi={10.1038/s41467-021-24773-7},
url={https://doi.org/10.1038/s41467-021-24773-7}
}

# fldpnn2
@article{wang2024fldpnn2,
  title={{flDPnn2: Accurate and Fast Predictor of Intrinsic Disorder in Proteins}},
  author={Wang, Kui and Hu, Gang and Basu, Sushmita and Kurgan, Lukasz},
  journal={J Mol Biol},
  pages={168605},
  year={2024},
  publisher={Elsevier}
}

# dispredict3
@article{kabir2024dispredict3,
  title={{DisPredict3. 0: Prediction of intrinsically disordered regions/proteins using protein language model}},
  author={Kabir, Md Wasi Ul and Hoque, Md Tamjidul},
  journal={Appl Math Comput},
  volume={472},
  pages={128630},
  year={2024},
  publisher={Elsevier}
}

# CAID 1
@article{caid1,
  title={{Critical assessment of protein intrinsic disorder prediction}},
  author={Necci, Marco and Piovesan, Damiano and Tosatto, Silvio CE},
  journal={Nat Methods},
  volume={18},
  number={5},
  pages={472--481},
  year={2021},
  publisher={Nature Publishing Group US New York}
}

# DisProt2020
@article{hatos2020disprot,
  title={{DisProt: intrinsic protein disorder annotation in 2020}},
  author={Hatos, Andr{\'a}s and Hajdu-Solt{\'e}sz, Borb{\'a}la and Monzon, Alexander M and Palopoli, Nicolas and {\'A}lvarez, Luc{\'\i}a and Aykac-Fas, Burcu and Bassot, Claudio and Ben{\'\i}tez, Guillermo I and Bevilacqua, Martina and Chasapi, Anastasia and others},
  journal={Nucleic Acids Res},
  volume={48},
  number={D1},
  pages={D269--D276},
  year={2020},
  publisher={Oxford University Press}
}

@article{piovesan2017disprot,
  title={{DisProt 7.0: a major update of the database of disordered proteins}},
  author={Piovesan, Damiano and Tabaro, Francesco and Mi{\v{c}}eti{\'c}, Ivan and Necci, Marco and Quaglia, Federica and Oldfield, Christopher J and Aspromonte, Maria Cristina and Davey, Norman E and Davidovi{\'c}, Radoslav and Doszt{\'a}nyi, Zsuzsanna and others},
  journal={Nucleic Acids Res},
  volume={45},
  number={D1},
  pages={D219--D227},
  year={2017},
  publisher={Oxford University Press}
}

# DisProt2024
@article{aspromonte2024disprot,
  title={{DisProt in 2024: improving function annotation of intrinsically disordered proteins}},
  author={Aspromonte, Maria Cristina and Nugnes, Maria Victoria and Quaglia, Federica and Bouharoua, Adel and Tosatto, Silvio CE and Piovesan, Damiano},
  journal={Nucleic Acids Res},
  volume={52},
  number={D1},
  pages={D434--D441},
  year={2024},
  publisher={Oxford University Press}
}


% CD-HIT
@article{huang2010cd,
  title={{CD-HIT Suite: a web server for clustering and comparing biological sequences}},
  author={Huang, Ying and Niu, Beifang and Gao, Ying and Fu, Limin and Li, Weizhong},
  journal={Bioinformatics},
  volume={26},
  number={5},
  pages={680--682},
  year={2010},
  publisher={Oxford University Press}
}

# mmseqs2
@article{steinegger2017mmseqs2,
  title={{MMseqs2 enables sensitive protein sequence searching for the analysis of massive data sets}},
  author={Steinegger, Martin and S{\"o}ding, Johannes},
  journal={Nat Biotechnol},
  volume={35},
  number={11},
  pages={1026--1028},
  year={2017},
  publisher={Nature Publishing Group US New York}
}

@article{kallenborn2024gpu,
  title={{GPU-accelerated homology search with MMseqs2}},
  author={Kallenborn, Felix and Chacon, Alejandro and Hundt, Christian and Sirelkhatim, Hassan and Didi, Kieran and Dallago, Christian and Mirdita, Milot and Schmidt, Bertil and Steinegger, Martin},
  journal={bioRxiv 2024.11.13.623350},
  year={2024},
  publisher={Cold Spring Harbor Laboratory}
}

@inproceedings{yu2023low,
  title={{Low-rank adaptation of large language model rescoring for parameter-efficient speech recognition}},
  author={Yu, Yu and Yang, Chao-Han Huck and Kolehmainen, Jari and Shivakumar, Prashanth G and Gu, Yile and Ren, Sungho Ryu Roger and Luo, Qi and Gourav, Aditya and Chen, I-Fan and Liu, Yi-Chieh and others},
  booktitle={2023 IEEE Autom Speech Recognit and Underst Workshop ASRU},
  pages={1--8},
  year={2023}
}

@article{lin2023evolutionary,
  title={{Evolutionary-scale prediction of atomic-level protein structure with a language model}},
  author={Lin, Zeming and Akin, Halil and Rao, Roshan and Hie, Brian and Zhu, Zhongkai and Lu, Wenting and Smetanin, Nikita and Verkuil, Robert and Kabeli, Ori and Shmueli, Yaniv and others},
  journal={Science},
  volume={379},
  pages={1123--1130},
  year={2023},
  publisher={American Association for the Advancement of Science}
}

@article{elnaggar2021prottrans,
  title={{Prottrans: Toward understanding the language of life through self-supervised learning}},
  author={Elnaggar, Ahmed and Heinzinger, Michael and Dallago, Christian and Rehawi, Ghalia and Wang, Yu and Jones, Llion and Gibbs, Tom and Feher, Tamas and Angerer, Christoph and Steinegger, Martin and others},
  journal={IEEE Trans Pattern Anal Mach Intell},
  volume={44},
  number={10},
  pages={7112--7127},
  year={2021},
  publisher={IEEE}
}

@article{elnaggar2023ankh,
  title={{Ankh: Optimized protein language model unlocks general-purpose modelling}},
  author={Elnaggar, Ahmed and Essam, Hazem and Salah-Eldin, Wafaa and Moustafa, Walid and Elkerdawy, Mohamed and Rochereau, Charlotte and Rost, Burkhard},
  journal={arXiv:2301.06568},
  year={2023}
}


@article{rao2020transformer,
  title={Transformer protein language models are unsupervised structure learners},
  author={Rao, Roshan and Meier, Joshua and Sercu, Tom and Ovchinnikov, Sergey and Rives, Alexander},
  journal={bioRxiv 2020.12.15.422761},
  year={2020},
  publisher={Cold Spring Harbor Laboratory}
}


@article{hanson2019spot,
  title={{SPOT-Disorder2: improved protein intrinsic disorder prediction by ensembled deep learning}},
  author={Hanson, Jack and Paliwal, Kuldip K and Litfin, Thomas and Zhou, Yaoqi},
  journal={Genomics, Proteomics and Bioinformatics},
  volume={17},
  number={6},
  pages={645--656},
  year={2019},
  publisher={Oxford University Press}
}

@article{mirabello2019rawmsa,
  title={{rawMSA: end-to-end deep learning using raw multiple sequence alignments}},
  author={Mirabello, Claudio and Wallner, Bj{\"o}rn},
  journal={PloS One},
  volume={14},
  number={8},
  pages={e0220182},
  year={2019},
  publisher={Public Library of Science San Francisco, CA USA}
}


@article{del2023caid,
  title={{CAID prediction portal: a comprehensive service for predicting intrinsic disorder and binding regions in proteins}},
  author={Del Conte, Alessio and Bouhraoua, Adel and Mehdiabadi, Mahta and Clementel, Damiano and Monzon, Alexander Miguel and Tosatto, Silvio CE and Piovesan, Damiano},
  journal={Nucleic Acids Res},
  volume={51},
  number={W1},
  pages={W62--W69},
  year={2023},
  publisher={Oxford University Press}
}

@article{jumper2021highly,
  title={Highly accurate protein structure prediction with AlphaFold},
  author={Jumper, John and Evans, Richard and Pritzel, Alexander and Green, Tim and Figurnov, Michael and Ronneberger, Olaf and Tunyasuvunakool, Kathryn and Bates, Russ and {\v{Z}}{\'\i}dek, Augustin and Potapenko, Anna and others},
  journal={Nature},
  volume={596},
  number={7873},
  pages={583--589},
  year={2021},
  publisher={Nature Publishing Group}
}

@inproceedings{akiba2019optuna,
  title={Optuna: A next-generation hyperparameter optimization framework},
  author={Akiba, Takuya and Sano, Shotaro and Yanase, Toshihiko and Ohta, Takeru and Koyama, Masanori},
  booktitle={Proc. of the 25th ACM SIGKDD Int'l Conf on Knowledge Discovery \& Data Mining},
  pages={2623--2631},
  year={2019}
}

@article{ruff2021alphafold,
  title={AlphaFold and implications for intrinsically disordered proteins},
  author={Ruff, Kiersten M and Pappu, Rohit V},
  journal={J Mol Biol},
  volume={433},
  number={20},
  pages={167208},
  year={2021},
  publisher={Elsevier}
}

@article{loshchilov2017decoupled,
  title={Decoupled weight decay regularization},
  author={Loshchilov, I},
  journal={arXiv:1711.05101},
  year={2017}
}


@article{kotowski2025disorderunetlm,
  title={DisorderUnetLM: Validating ProteinUnet for efficient protein intrinsic disorder prediction},
  author={Kotowski, Krzysztof and Roterman, Irena and Stapor, Katarzyna},
  journal={Computers in Biology and Medicine},
  volume={185},
  pages={109586},
  year={2025},
  publisher={Elsevier}
}
