# Supplementary material for: LoRA-DR-suite: adapted embeddings predict intrinsic and soft disorder from protein sequences
Source: Bioinformatics. 2025 Jul 15;41(Suppl 1):i439–48. doi: 10.1093/bioinformatics/btaf185 (PMC12261480; doi:10.1093/bioinformatics/btaf185)
Supplement: btaf185_Supplementary_Data [file btaf185_supplementary_data.zip › Carbone.211.tex]

%%
%% Copyright 2022 OXFORD UNIVERSITY PRESS
%%
%% This file is part of the 'oup-authoring-template Bundle'.
%% ---------------------------------------------
%%
%% It may be distributed under the conditions of the LaTeX Project Public
%% License, either version 1.2 of this license or (at your option) any
%% later version.  The latest version of this license is in
%%    http://www.latex-project.org/lppl.txt
%% and version 1.2 or later is part of all distributions of LaTeX
%% version 1999/12/01 or later.
%%
%% The list of all files belonging to the 'oup-authoring-template Bundle' is
%% given in the file `manifest.txt'.
%%
%% Template article for OXFORD UNIVERSITY PRESS's document class `oup-authoring-template'
%% with bibliographic references
%%

\documentclass[numsec,webpdf,modern,large]{oup-authoring-template}

\graphicspath{{Fig/}}
\usepackage{comment}
\usepackage{natbib}


% my commands
\newcommand\bea[1]{{\color{green}#1}}
\newcommand\gian[1]{{\color{blue}#1}}
\newcommand\name{LoRA-DR-suite}


\theoremstyle{thmstyleone}%
\newtheorem{theorem}{Theorem}
\newtheorem{proposition}[theorem]{Proposition}%
\theoremstyle{thmstyletwo}%
\newtheorem{example}{Example}%
\newtheorem{remark}{Remark}%
\theoremstyle{thmstylethree}%
\newtheorem{definition}{Definition}

\begin{document}

\journaltitle{Bioinformatics}
\DOI{DOI HERE}
\copyrightyear{2025}
\pubyear{2025}
\access{Advance Access Publication Date: Day Month Year}
\appnotes{Paper}

\firstpage{1}


\title[Intrinsic and soft disorder prediction with LoRA-DR-suite]{LoRA-DR-suite: adapted embeddings predict
intrinsic and soft disorder from protein sequences}

\author[1,$\ast$]{Gianluca Lombardi\ORCID{0009-0006-4183-5911}}
\author[2]{Beatriz Seoane\ORCID{0000-0003-4007-9406}}
\author[1,3,$\ast$]{Alessandra Carbone\ORCID{0000-0003-2098-5743}}

\authormark{Lombardi G. et al.}

\address[1]{\orgdiv{Sorbonne Université, CNRS, IBPS}, \orgname{Laboratory of Computational and Quantitative Biology (LCQB), UMR7238}, \orgaddress{\postcode{75005}, \country{Paris, France}}}
\address[2]{\orgdiv{Departamento de Física Téorica}, \orgname{Universidad Complutense de Madrid}, \orgaddress{\postcode{28040}, \state{Madrid}, \country{Spain}}}
\address[3]{\orgname{Institut Universitaire de France}, \orgaddress{ \country{Paris, France}}}

\corresp[$\ast$]{Corresponding authors: \href{email:email-id.com}{alessandra.carbone@lip6.fr} and \href{email:email-id.com}{gianluca.lombardi@sorbonne-universite.fr}}

\received{Date}{0}{Year}
\revised{Date}{0}{Year}
\accepted{Date}{0}{Year}

%\editor{Associate Editor: Name}


\abstract{Intrinsic disorder regions (IDR) and soft disorder regions (SDR) provide crucial information on a protein structure to underpin its functioning, interaction with other molecules and assembly path. Circular dichroism experiments are used to identify intrinsic disorder residues, while SDRs are characterized using B-factors, missing residues, or a combination of both in alternative X-ray crystal structures of the same molecule. These flexible regions in proteins are particularly significant in diverse biological processes and are often implicated in pathological conditions. Accurate computational prediction of these disordered regions is thus essential for advancing protein research and understanding their functional implications. To address this challenge, LoRA-DR-suite employs a simple adapter-based architecture that utilizes protein language models embeddings as protein sequence representations, enabling the precise prediction of IDRs and SDRs directly from primary sequence data. Alongside the fast LoRA-DR-suite implementation, we release SoftDis, a unique soft disorder database constructed for approximately 500,000 PDB chains. SoftDis is designed to facilitate new research, testing, and applications on soft disorder, advancing the study of protein dynamics and interactions.
}
\keywords{intrinsic disorder, soft disorder, protein sequence, protein language models, low-rank adaptation}

\maketitle

\section{Introduction}

While many proteins rely on a well-defined three-dimensional structure to carry out their functions, a substantial fraction of the proteome in any organism consists of polypeptide segments that lack a stable and reproducible ordered structure~\citep{tompa2002intrinsically,dunker2000intrinsic, meszaros2009prediction,hu2018taxonomic}. Remarkably, these structurally flexible or amorphous regions often retain full functionality. Such unstructured and frequently underexplored segments are known as intrinsically disordered regions (IDRs). When the intrinsic disorder spans the entirety of a protein sequence, these proteins are classified as intrinsically disordered proteins.

IDRs are typically identified using structural techniques such as circular dichroism spectroscopy. In X-ray crystallography, they appear as missing residues or highly flexible regions, often indicated by elevated B-factor values~\citep{sun2019utility}. However, disorder is not always absolute—a residue may be absent in one structure yet resolved in another, reflecting a dynamic disorder-to-order transition. This inherent flexibility complicates the classification of disordered regions in protein structures. To address this challenge, the concept of {\em soft disorder} was introduced in~\citep{seoane2021complexity}, providing a unified framework to capture the ambiguity between ordered and disordered states. Large-scale statistical analyses of protein chains in the Protein Data Bank (PDB) revealed a strong correlation between soft disordered regions (SDRs) and protein interaction sites~\citep{seoane2021complexity}. These regions appear to play a crucial role in the assembly and stabilization of protein complexes~\citep{seoane2022soft}. Beyond this, this study provided evidence of allosteric effects, where SDRs undergo spatial rearrangements upon binding, facilitating the formation of new interaction interfaces in larger, more complex assemblies.

Given their structural flexibility, IDRs and SDRs play essential roles in molecular recognition, signaling, and regulation and are implicated in numerous diseases~\citep{uversky2018intrinsic, melo2016functional, dev2003part, iakoucheva2002intrinsic}. 
Accurately identifying and characterizing these regions is crucial for advancing protein research, therapeutic development by uncovering novel biological functions and deciphering complex molecular pathways~\citep{dunker2010drugs}.
A systematic exploration of IDRs and SDRs could offer critical insights into the mechanisms of poorly understood diseases and guide therapeutic strategies targeting disordered regions and their interaction networks.

Given the fundamental role of disordered regions, accurate predictive models are essential. Numerous computational tools identify IDRs, intrinsically disordered-binding regions, and flexible segments~\citep{meng2017comprehensive, kurgan2023tutorial}, with deep learning-based approaches increasingly dominant. To enhance their performance and practical applicability, recent efforts have systematically benchmarked these predictors using previously unresolved sequences, providing a robust assessment of their reliability and generalization capabilities~\citep{necci2021critical, conte2023critical, del2023caid}.  
With the rapid production of genomic and metagenomic sequences, these predictive tools serve as a crucial link between sequence data and functional annotation, delivering structural insights without the cost, time, and limitations of experimental methods.

In this work, we present \name, a novel predictor for identifying IDRs and SDRs in protein sequences. The method leverages adapted embeddings and is built on an elegantly simple deep learning architecture.

\begin{figure*}[t]
    \centering
    \includegraphics[width=0.88\textwidth]{Carbone.211.fig.1.pdf} 
\caption{{\small{\bf Model architecture and datasets construction}. A. Taking as input a protein sequence, after tokenisation, its adapted embedding is generated by a protein language model, with frozen weights, coupled with several LoRA layers. A linear classification head with dropout is used to generate a disorder profile for the protein, where scores of disorder are computed for each residue and used to construct a disorder profile for the entire sequence. B. Three types of data are used to define intrinsic disorder. They are either coming from circular dichroism (CD) experiments, or X-ray crystallography (X-ray), or missing residues in a crystal (PDB). The CAID-PDB annotation is defined as the union of residues identified as intrinsically disordered by circular dichroism (CD) and X-ray crystallography, while the CAID-NOX annotation includes only residues identified by CD. Residues labeled as disordered or not by a method are represented by colored or white squares, respectively. Notably, missing residues in X-ray crystallographic data are unlabeled in the CAID-PDB annotation but assigned a negative label in the CAID-NOX annotation. C. In the SoftDis database, soft disordered residues (SD), missing residues (Missing), intrinsically disordered residues (ID), and disorder-to-order transition residues (DtO) are identified by clusters of chains with a very similar protein sequence (see Materials and Methods). Each protein sequence associated to a PDB structure in a cluster (left) contributes information on missing residues (yellow squares), residues with high B-factor (orange square) and interface residues (blue squares). The union of these classified residues allows to label residues as SD, Missing, ID, DtO, and interface residues for the cluster and for its sequences (right).}}
    \label{fig:model}
\end{figure*}

\section{Results}
\label{sec:results}

\subsection{A suite of models based on adapted embeddings}

We designed (Figure~\ref{fig:model}A) a suite of classification models relying on hidden representations encoded by protein language models (PLMs). Sequences are tokenized at the single amino acid level and embedded through multiple transformer layers, generating highly-dimensional vector representations for each residue. 

Exploiting the relatively large training datasets ($\sim 10^5-10^6$ distinct tokens for intrinsic disorder, $\sim 10^7$ for soft disorder), we implemented low-rank adaptation (LoRA) of the model, by introducing additional trainable layers. These layers learn low rank decomposition of large weight matrix updates~\citep{yu2023low}, enabling effective modification of the model internal representations. This approach is analogous to fine-tuning but involves training only a small fraction of the model parameters. By freezing pre-trained parameters, LoRA prevents catastrophic forgetting while retaining  the ability to disable adapter layers and revert to the original model. For all models, LoRA layers were added to the linear transformations in every multi-head attention module of the architecture. Details on hyperparameter choices, specific to the pre-trained model and classification task, are provided in Materials and Methods.

In this scope, the detection of disordered residues is formulated as a binary token classification task. Using pre-trained transformer architectures, we add a linear classification head with dropout, applied in parallel to the representation of each residue. As a result, \name\, generates a profile of intrinsic/soft disorder for the input sequence, assigning each residue a probability score indicating its likelihood of being disordered (Figure~\ref{fig:model}A, right).

In this study, we employed well-established PLMs as pre-trained models, including two versions of the Evolutionary Scale Model (ESM2) with 35M and 650M parameters~\citep{lin2023evolutionary}, ProtT5 from the ProtTrans suite~\citep{elnaggar2021prottrans}, and Ankh~\citep{elnaggar2023ankh}. All models were trained using cross-entropy loss with balanced class weights to address class imbalance in the intrinsic and soft disorder datasets. These four models are integrated into the LoRA-DR-suite package.


\subsection{Comparative Performance Analysis of LoRA-DR-suite on intrinsic disorder}
The performance of LoRA-DR-suite models was evaluated against several established methods for intrinsic disorder prediction across three benchmark datasets: CAID1–DisProt \citep{necci2021critical}, CAID2\_NOX \citep{conte2023critical, del2023caid}, and CAID3\_NOX (\url{https://caid.idpcentral.org/challenge}). These datasets were introduced by the Critical Assessment of Intrinsic protein Disorder (CAID) challenge, a biannual competition to benchmark the state-of-the-art in predicting IDRs in proteins: CAID1-DisProt contains the NOX subset of the first CAID round consisting of 646 protein sequences, CAID2\_NOX contains 210 protein sequences from CAID2, and CAID3\_NOX comprises 148 protein sequences from CAID3. Protein sequences in the NOX datasets are labeled based on information derived from circular dichroism experiments  (Figure~\ref{fig:model}B).
Key performance metrics include ROC AUC, F1, MCC, and PR AUC (see Materials and Methods), allowing for a comprehensive comparison of model efficacy.
For each dataset, we compare with 
the best performing tools that participated to the corresponding CAID round.
For the CAID1 and CAID2 evaluation, our models were trained exclusively on data from DisProt 7.0 database (models denoted with the suffix ``DisProt7''). For the CAID3 evaluation, we retrained our models by expanding the training set with data from both CAID1 and CAID2 (models labelled with the suffix ``ID''). Further details on training data and methodology are provided in the Materials and Methods section. The performance of models trained on DisProt 7.0 database in the CAID3 evaluation is summarized in Table~S1.


On CAID1–DisProt test set (Table~\ref{tab:caid1}), ESM2\_650M-LoRA achieved the best overall performance (ROC AUC 0.833, PR AUC 0.510), indicating strong discriminative power and precision-recall trade-off. ESM2\_35M-LoRA and Ankh-LoRA closely followed (ROC AUC 0.812 and 0.819), with marginal differences in F1 and MCC scores, underscoring the robustness of LoRA-enhanced models. These models notably outperformed approaches such as SPOT-Disorder2~\citep{hanson2019spot} and RawMSA~\citep{mirabello2019rawmsa}, which lagged in all metrics. This highlights the advantage of using PLMs with low-rank adaptation for intrinsic disorder prediction.

The CAID2\_NOX results (Table~\ref{tab:caid1}) further demonstrate the competitiveness of LoRA-enhanced PLMs. Ankh-LoRA, ProtT5-LoRA, and ESM2\_650M-LoRA achieved comparable ROC AUC scores (0.837–0.838), with Ankh-LoRA slightly leading in F1 (0.548) and MCC (0.427). flDPnn2~\citep{wang2024fldpnn2} and Dispredict3~\citep{kabir2024dispredict3} 
performed well in ROC AUC and PR AUC, remaining competitive alternatives. Again, LoRA-enabled transformers show effectiveness in balancing precision and recall across diverse datasets.   

To ensure a fair comparison on the CAID3\_NOX benchmark (Table~\ref{tab:caid3}), we filtered models based on the fraction of residues (positive or negative) they scored during the competition, as some lacked predictions for all proteins. We then reported metrics on CAID3\_NOX dataset for the 5 best performing models with full residue coverage, and on the common subset of proteins scored by the top 10 models (115 proteins out of 148) corresponding to the 53.8\% residue coverage. It is worth noticing that sequences in the restricted test set are shorter (median length 314 residues) than those removed (median length 1053 residues; Table~S2). Both experiments reveal the strong performance of LoRA-enhanced models, which predict intrinsic disorder across entire protein sequences. Among them, notably ESM2\_650M-LoRA achieved top scores in ROC AUC (0.880), F1 (0.649), MCC (0.524), and PR AUC (0.721). ESM2\_35M-LoRA also performed competitively, highlighting scalability across transformer sizes. 
An analogous analysis was performed for the other CAID3 subsets—CAID3\_PDB, CAID3\_Binding, and CAID3\_Linker—reported in Tables~S3, S4, and S5 respectively, where some proteins have been removed (Table~S6). While task-specific methods outperform LoRA models on CAID3\_PDB and CAID3\_Linker, LoRA-enhanced models achieve superior performance in binding prediction, surpassing dedicated predictors particularly in PR AUC (0.72 for ProtT5-LORA-ID) and Max F1 score (0.618 for esm2\_650M-LORA-ID). Notably, for all LoRA models except Ankh-LoRA-ID, the threshold maximizing F1 in binding prediction exceeds 0.85, significantly higher than the 0.50–0.62 range observed for generic disorder prediction. This suggests that LoRA models can reliably identify putative binding regions without requiring task-specific training.

Across all benchmarks, ESM2\_650M-LoRA consistently demonstrated strong performance, particularly on CAID3\_NOX, where additional data from CAID1 and CAID2 were used for training (Materials and Methods). Adding LoRA layers significantly enhanced the capacity of pre-trained language models to predict intrinsically disordered residues with precision and robustness, even with class imbalance. Models like SPOT-Disorder2 and RawMSA lagged behind, whereas hybrid models such as flDPnn showed competitive but narrower advantages.


\begin{table}[]
    \small
    \centering
    \begin{tabular}{l c c c c}
        \hline
        Model & ROC AUC & F1 & MCC & PR AUC \\
        \hline
        \multicolumn{5}{c}{CAID1-DisProt} \\
        \hline
        ESM2\_650M-LoRA-DisProt7  & {\bf 0.833} & {\bf 0.498} & {\bf 0.394} & {\bf 0.510} \\
        ESM2\_35M-LoRA-DisProt7  & 0.812 & 0.463 & 0.350 & 0.505 \\
        Ankh-LoRA-DisProt7       & 0.819 & 0.490 & 0.380 & 0.499 \\
        ProtT5-LoRA-DisProt7     & 0.817 & 0.482 & 0.373 & 0.463 \\
        \hline
        flDPnn          & 0.814 & 0.483 & 0.370 & 0.475 \\
        flDPlr          & 0.793 & 0.452 & 0.330 & 0.421 \\ 
        rawMSA          & 0.780 & 0.445 & 0.328 & 0.413 \\
        SPOT-Disorder2  & 0.760 & 0.470 & 0.349 & 0.340 \\
        \hline
        \multicolumn{5}{c}{CAID2\_NOX} \\
        \hline
        ESM2\_650M-LoRA-DisProt7 & 0.837 & 0.535 & 0.407 & 0.594 \\
        ESM2\_35M-LoRA-DisProt7  & 0.813 & 0.534 & 0.406 & 0.571 \\
        Ankh-LoRA-DisProt7       & 0.838 & {\bf 0.548} & {\bf 0.427} & 0.556 \\
        ProtT5-LoRA-DisProt7     & 0.837 & 0.544 & 0.420 & 0.577 \\
        \hline
        flDPnn2         & 0.838 & 0.526 & 0.414 & {\bf 0.596} \\
        flDPnn          & 0.835 & 0.521 & 0.409 & 0.581 \\ 
        Dispredict3     & {\bf 0.842} & 0.517 & 0.404 & 0.579 \\
        DisoPred        & 0.824 & 0.484 & 0.364 & 0.503 \\
        SPOT-Disorder2  & 0.760 & 0.506 & 0.303 & 0.544 \\
        \hline
    \end{tabular}
    \caption{{\small Results of fine-tuned models on CAID1-DisProt and CAID2\_NOX test sets, compared with best performing tools for each challenge, based on ROC AUC metric. See \url{https://caid.idpcentral.org/challenge/results}.  
    }}
    \label{tab:caid1}
\end{table}


\begin{table}[]
    \small
    \centering
    \begin{tabular}{l c c c c c }
        \hline
        \multirow{2}{*}{Model} & ROC & \multirow{2}{*}{F1} & \multirow{2}{*}{MCC} & PR & Max \\  
         & AUC &  &  & AUC & F1 \\        
        \hline
        \multicolumn{6}{c}{CAID3\_NOX (100\% residue coverage)} \\
        \hline
        ESM2\_650M-LoRA-ID & {\bf 0.880} & {\bf 0.649} & {\bf 0.523} & {\bf 0.721} & 0.656 \\
        ESM2\_35M-LoRA-ID  & 0.868 & 0.645 & 0.518 & 0.689 & {\bf 0.659}  \\
        Ankh-LoRA-ID       & 0.861 & 0.637 & 0.507 & 0.684 & 0.638  \\
        ProtT5-LoRA-ID     & 0.862 & 0.628 & 0.494 & 0.698 & 0.633  \\
        \hline
        rawMSA-disorder & 0.858 & 0.504 & 0.399 & 0.640 & 0.640  \\
        flDPnn3a        & 0.851 & 0.587 & 0.436 & 0.687 & 0.642 \\
        rawMSA          & 0.847 & 0.606 & 0.462 & 0.656 & 0.614  \\  
        UdonPred-combined & 0.841 & 0.620 & 0.478 & 0.634 & 0.626  \\  
        flDPnn3b        & 0.836 & 0.602 & 0.456 & 0.645 & 0.615  \\
        \hline
        \multicolumn{6}{c}{CAID3\_NOX (53.8\% residue coverage)} \\
        \hline
        ESM2\_650M-LoRA-ID & {\bf 0.896} & {\bf 0.745} & {\bf 0.606} & {\bf 0.800} & {\bf 0.760}  \\
        ESM2\_35M-LoRA-ID  & 0.880 & 0.730 & 0.583 & 0.765 & 0.752  \\
        Ankh-LoRA-ID       & 0.866 & 0.717 & 0.559 & 0.751 & 0.718  \\
        ProtT5-LoRA-ID     & 0.884 & 0.731 & 0.581 & 0.789 & 0.732  \\
        \hline
        DisorderUnetLM  & 0.881 & 0.704 & 0.561 & 0.778 & 0.713  \\
        flDPnn3a        & 0.871 & 0.676 & 0.499 & 0.767 & 0.720  \\
        ESMDisPred-2PDB & 0.864 & 0.572 & 0.459 & 0.740 & 0.728  \\
        DisoFLAG-IDR    & 0.863 & 0.690 & 0.538 & 0.761 & 0.701  \\
        ESMDisPred-2    & 0.857 & 0.605 & 0.477 & 0.738 & 0.718 \\
        \hline
    \end{tabular}
    \caption{
    {\small Results of fine-tuned models on the CAID3\_NOX test set. F1 and MCC scores were calculated for comparative tools as they were not provided on the official results page \url{https://caid.idpcentral.org/challenge/results}. Performance is reported separately for models covering 100\% of residues and for a reduced test set comprising 53.8\% of residues, see main text. See \url{https://caid.idpcentral.org/challenge/results}.
}}
    \label{tab:caid3}
\end{table}

\subsection{Extending the definition of disorder through the database SoftDis for soft disorder}
The concept of soft disorder was introduced in \citep{seoane2021complexity} as a general term for regions in a protein identified as flexible (characterized by a high B-factor) or intermittently missing across different X-ray crystal structures of the same sequence. Formally, this definition is derived from an extensive analysis of clusters of alternative structures for the same protein sequence in the Protein Data Bank (PDB): based on the same procedure introduced in \citep{seoane2021complexity}, we newly analyzed 229,370 crystallographic structures and clustered their 484,044 chains into 64,285 clusters to create the SoftDis database. A residue is classified as soft-disordered if it is flexible or missing in at least one crystal structure within a cluster, excluding residues that are consistently missing across all structures. 
Based on this definition, 
we statistically demonstrated a significant correlation between SDRs and interface sites observed in protein complexes of identical sequences \citep{seoane2021complexity}. This analysis also revealed that disordered regions often undergo structural shifts upon binding, facilitating the formation of new interfaces that arise during the assembly pathway \citep{seoane2022soft}. Since all chains were retained during database construction, SoftDis encompasses short segments previously identified as MoRFs~\citep{song2025two} and LIPs~\citep{peng2023clip}. While these segments are typically labeled as soft disorder, the soft disorder category covers a broader range. Figures~S1 and S2 illustrate SDR lengths (from 1 to $>300$ residues) and show that the number of SDRs per PDB chain can reach several dozen. The SoftDis database is available on the HuggingFace datasets Hub (see Data and Software Availability).
It includes labels for representative sequences in clusters, covering soft disorder, missing residues, and interfaces as identified in the PDB. Reduced datasets based on similarity clustering and non-redundant splits designed for learning tasks are also included along with detailed data for chains within each cluster.


\begin{table}[]
    \small
    \centering
    \begin{tabular}{l c c c c}
        \hline
        Model & ROC AUC & F1 & MCC & PR AUC \\
        \hline
        ESM2\_650M-LoRA-SD & {\bf 0.839} & {\bf 0.655} & {\bf 0.476} & {\bf 0.729} \\
        ESM2\_35M-LoRA-SD  & 0.812 & 0.626 & 0.430 & 0.690 \\
        Ankh-LoRA-SD       & 0.831 & 0.646 & 0.468 & 0.716 \\
        ProtT5-LoRA-SD     & 0.823 & 0.638 & 0.451 & 0.702 \\
        \hline
    \end{tabular}
    \caption{{\small Results of LoRA-DR-suite models trained on soft disorder on the SoftDis test set.}}
    \label{tab:soft_results}
\end{table}


\begin{figure}[t]
    \centering
    \includegraphics[width=0.48\textwidth]{Carbone.211.fig.2.pdf} 
    \caption{{\small \textbf{Structural analysis of the Bacillus subtilis Oxalate Decarboxylase OxdC protein.} 
(A) Residues involved in binding sites across any complex in the SoftDis cluster containing PDB ID 2UYA are highlighted in dark blue.
(B) Soft disordered residues identified in all PDB complexes, as in A, are shown in orange.
(C) Residues predicted as soft disordered by ESM2\_650M-LoRA are highlighted in green.
(D) Residues with pLDDT scores below the chain's average are highlighted in red.}}
    \label{fig:chain-2UYA}
\end{figure}


\subsection{Soft disorder classification}
Results for intrinsic disorder classification demonstrate PLMs fine-tuning effectively identifies disorder markers, prompting us to extend these models to the broader definition of soft disorder. In this scope, we evaluated the same suite of models on our newly constructed soft disorder dataset (details in Materials and Methods). For learning and evaluation, we first reduced redundancy of training data by clustering representative sequences for each PDB cluster at 50\% sequence identity, then randomly splitting the remaining sequences into train, validation and test sets. Sequences in validation and test sets were further filtered at a 30\% sequence identity threshold to ensure generalizability. For each fine-tuned PLM of \name, the hyperparameters search was performed according to the same procedure as in the case of intrinsic disorder, but using a smaller subset (15\%) of all training data for feasibility. Models with selected parameters were then re-trained on the complete dataset.


Table~\ref{tab:soft_results} provides a performance comparison of LoRA-DR-suite models for predicting soft disordered residues. 
The results reveal a trade-off between model complexity and predictive performance: ESM2\_650M-LoRA, with its larger size and higher computational demand, achieves the highest accuracy, whereas the smaller ESM2\_35M-LoRA model remains computationally efficient with slightly reduced performance. Ankh-LoRA offers a balanced intermediate option.
These results align with intrinsic disorder classification results, underscoring the predictive power of adapted embeddings in recognizing disorder patterns. Notably ESM-derived models excel despite their lower architectural complexity.

To illustrate the performance of LoRA-DR-suite on soft disorder predictions, we analysed the Bacillus subtilis Oxalate
Decarboxylase OxdC protein (PDB ID 2UYA). Experimental data from the SoftDis database were used to compare the union of interface residues (Figure~\ref{fig:chain-2UYA}A) and the union of soft disordered residues (Figure~\ref{fig:chain-2UYA}B) computed on all PDB complexes containing this chain, to the predicted soft disorder residues (Figure~\ref{fig:chain-2UYA}C). Notably, the predicted soft disordered residues show a high correlation with the experimental data. Additionally, low pLDDT values from the AlphaFold structural model of the protein (Figure~\ref{fig:chain-2UYA}D) align with the predicted soft disordered residues~\citep{jumper2021highly}, further supporting the robustness of the LoRA-DR-suite's predictions.

\begin{figure*}[t]
    \centering
  \includegraphics[width=0.88\textwidth]{Carbone.211.fig.3.pdf} 

    \caption{{\small \textbf{Structural analysis of the MEFV, Synuclein and SAMP human proteins.}
(A) Heatmap of similarity (measured by the Spearman Correlation Coefficient) between pLDDT scores and ESM2\_650M-LoRA scores for soft disorder predictions, and between pLDDT scores and the frequency of a residue being soft disordered within the PDB cluster in the SoftDis database. 
The correlations are calculated on the negative of the pLDDT scores.
(B) As in A, heatmap between pLDDT scores and ESM2\_650M-LoRA scores of intrinsic disorder, and pLDDT and ESM2\_650M-LoRA scores of soft disorder predictions. 
(C) Profiles of ESM2\_650M-LoRA scores of soft disorder, ESM2\_650M-LoRA scores of intrinsic disorder, and pLDDT for the MEFV protein (UniProt ID O15553). 
(D) MEFV structural model in AlphaFold Database colored with 
ESM2\_650M-LoRA intrinsic disorder scores (top),   ESM2\_650M-LoRA soft disorder scores (middle), and pLDDT confidence scores (bottom).
(E) Profiles of ESM2\_650M-LoRA scores of soft disorder, ESM2\_650M-LoRA scores of intrinsic disorder, and pLDDT for the Synuclein protein (UniProt ID O76070). 
(F) Synucleins structural model in AlphaFold Database colored with 
ESM2\_650M-LoRA intrinsic disorder scores (top),   ESM2\_650M-LoRA soft disorder scores (middle), and pLDDT confidence scores (bottom).
(G) Profiles of ESM2\_650M-LoRA scores of soft disorder, ESM2\_650M-LoRA scores of intrinsic disorder, and pLDDT for the Serum amyloid P-component protein (SAMP; UniProt ID P02743). 
(H) AlphaFold model structure of the SAMP protein with residues colored by predicted scores of intrinsic disorder (top), predicted scores of soft disorder (middle), and pLDDT values (bottom). Corresponding color bars are shown on the right.
(I) PDB structure 1GYK, chain A, with residues highlighted in blue to indicate interface residues identified in SoftDis. These residues were computed using the cluster represented by chain C of PDB structure 1SAC, which contains 90 chains.
}}
    \label{fig:Synucleins-MEFV}
\end{figure*}

\subsection{Linking soft and intrinsic disorder with pLDDT}
We conducted a large scale analysis on the 2009 chains from our SoftDis testing dataset that have structural models available in the AlphaFold database. This analysis reveals that lower pLDDT values—indicating lower structural confidence or higher disorder—correlate positively with soft disorder predictions and the frequency of soft disorder observed in similar protein chains (Figure~\ref{fig:Synucleins-MEFV}A).  These results suggest that regions with low pLDDT scores align well with both predicted and observed soft disorder patterns, effectively capturing structural variability and flexibility. Figure~\ref{fig:Synucleins-MEFV}B further shows that pLDDT scores align with LoRA-DR-suite predictions for both intrinsic and soft disorder. However, the correlation is stronger for soft disorder, highlighting key distinctions in how these two disorder types relate to structural confidence \citep{ruff2021alphafold}.

Figures~\ref{fig:Synucleins-MEFV}C and ~\ref{fig:Synucleins-MEFV}D focus on the MEFV (Mediterranean Fever) human protein gene, an important modulator of innate immunity. The soft disorder and pLDDT profiles exhibit a strong Spearman correlation (0.865 with -pLDDT), with soft disorder effectively capturing flexibility differences across annotated domains that are not detected as intrinsic disorder. For example, the pyrin domain (1–92) and B-box domain (370–412) are identified as highly flexible, whereas the B30.2/SPRY domain (580–775) appears much more stable. Additionally, the long helices (420–582), required for homotrimerization and pyroptosome induction, exhibit variable flexibility: stable at the center (low soft disorder, high pLDDT) but highly flexible at the helix extremes (high soft disorder, low pLDDT). These patterns are undetected by intrinsic disorder predictions, which correlate weakly with -pLDDT (0.796).

Figures~\ref{fig:Synucleins-MEFV}EF analyze the Synuclein protein. While our intrinsic disorder predictor classifies it as highly disordered, the soft disorder profile reveals a more detailed perspective: the helix’s extremes are identified as highly flexible, while the central region is stable. -pLDDT strongly aligns with soft disorder (correlation of 0.816), but weakly with intrinsic disorder (0.505), underscoring differences between disorder types.

Figures~\ref{fig:Synucleins-MEFV}G and \ref{fig:Synucleins-MEFV}H analyze the Serum amyloid P-component protein. This protein exhibits consistently high pLDDT values across its sequence, with correlations of 0.591 and 0.829 observed between -pLDDT and intrinsic disorder and soft disorder, respectively. The soft disorder profile identifies several regions with high scores, indicative of flexible zones. These regions are localized on the protein surface (Figure~\ref{fig:Synucleins-MEFV}H, center) and correspond to interaction sites, as highlighted by the blue residues in Figure~\ref{fig:Synucleins-MEFV}I, derived from the SoftDis database.

These observations underscore the relevance of soft disorder predictions in identifying structurally flexible, functionally important regions, involved in protein-protein interactions. The strong correlation with -pLDDT further highlights the potential of combining structural confidence scores with soft disorder profiles to enhance our understanding of protein flexibility, structural variability and interaction dynamics.

\begin{figure*}
    \centering
    \includegraphics[width=0.88\textwidth]{Carbone.211.fig.4.pdf} 
    \caption{{\small 
    \textbf{Variations in predicted contacts maps induced by LoRA layers.} 
    (A) Average variation in contacts probability scores returned by ESM2\_650M contact prediction head, between models fine-tuned on soft disorder (ESM2\_650M-LoRA-SD) and intrinsic disorder (ESM2\_650M-LoRA-ID) with respect to the ESM2\_650M base model, at different distances from the principal diagonal (measured as fraction of total protein length). 
    (B) Example of contact map variations induced by fine-tuned models on soft disorder (SD, below diagonal) and intrinsic disorder (ID, above diagonal) for PDB chain 1A0A\_B.
    (C) Enhanced predicted contacts from soft disorder fine-tuning are plotted on the dimeric PDB structure (1A0A; DNA chains are removed). Positions with increased scores near the diagonal are colored in blue on both chains. Residues showing enhanced contacts with positions 20 and 27 from chain 1A0A\_B are colored in pink and magenta, respectively, in chain 1A0A\_A.}}
    \label{fig:adapter-effect}
\end{figure*}

\subsection{Adapted embeddings better align with disorder}
LoRA layers alter the internal representations and output embeddings of the models. To evaluate how these changes affect disorder classification, we trained logistic regression classifiers on embeddings from both the pre-trained and LoRA-adapted ESM2\_650M models. For intrinsic disorder, we used the CAID3\_NOX dataset; for soft disorder, we selected a random subset of 500 proteins from the SoftDis test set to avoid biases from the LoRA training data. Each dataset was split: 70\% of sequences were used for 5-fold cross-validation (optimized via ROC AUC across varying regularization strengths), and 30\% were reserved for independent testing. As shown in Table~S7, LoRA-adapted embeddings substantially improve classification performance on both tasks, with a ROC AUC of 0.881 and 0.817 for intrinsic and soft disorder respectively, versus 0.832 and 0.784 for ESM2\_650M.


\subsection{Adapted embeddings influence on attention scores}

LoRA-DR-suite models  
exploit adapted embeddings to extract and distinguish fundamental differences between disorder signals.
To explore whether intrinsic and soft disorder residues are primarily influenced by global or local effects learned via adapter layers, we used contact prediction as an indirect approach to analyze changes in attention scores after model fine-tuning~\citep{rao2020transformer}.

We performed a large scale analysis of variations in predicted contact maps across 2,512 chains from the SoftDis test set, excluding those longer than 1,024 residues, to assess the impact of LoRA layers compared to the base model ESM2\_650M. Adapted embeddings were generated by training with information from either intrinsic or soft disorder, while contact probabilities were derived from the pre-trained ESM2\_650M contact prediction head on attention outputs. Figure~\ref{fig:adapter-effect}A shows that ESM2\_650M-LoRA for intrinsic disorder induces variations primarily at very short ranges. In contrast, training on soft disorder leads to variations observed at much greater distances, extending up to a third of the protein's length. Although the number of long-range variations decreases with increasing distance, they remain consistently present. Figure~\ref{fig:adapter-effect}B presents an in-depth analysis of the  phosphate system positive regulator protein PHO4 (chain B), whose dimer is known to form a complex with DNA. The variability in contact probabilities is significantly more pronounced when training on soft disorder, with notable differences observable (see blue squares) at short range compared to embeddings trained on intrinsic disorder. For intrinsic disorder, adapted embeddings tend to loose contact information at larger ranges (see red squares), a phenomenon also present for soft disorder but to a lesser extent. 
In Figure~\ref{fig:adapter-effect}C, positions with enhanced contact scores for the model trained on soft disorder are shown. High scores near the principal diagonal (blue) are mostly found in coiled regions, while those at larger distances reveal contacts with a partner chain in the dimeric complex. Notably, residues predicted to contact alanine at position 20 (pink) and leucine at position 27 (magenta) are highlighted. These results emphasize the unique influence of soft disorder training on capturing contact probabilities through adapted embeddings.


\section{Materials and Methods}
\label{sec:methods}

\subsection{Intrinsic disorder datasets}
For model selection and training, we used the dataset from~\citep{fldpnn}, derived from DisProt 7.0 \citep{hatos2020disprot, piovesan2017disprot, aspromonte2024disprot} following identical preprocessing. The original dataset comprised 745 experimentally labeled sequences, split into training (445 sequences), validation (100 sequences) and test (200 sequences) sets. To ensure low similarity between training and test sequences, the combined training and test sets were clustered at 25\% sequence identity using the CD-HIT algorithm~\citep{huang2010cd}. Test sequences belonging to the same clusters as training sequences were excluded, leaving a final test set of 176 low-similarity sequences. 

To evaluate the generalization capabilities of the models, we also used datasets from the first, second and third editions of the CAID challenge. The CAID1-DisProt dataset contains 646 protein sequences that were unknown to the contestants before the evaluation, and whose labels follow the DisProt format. Proteins were sourced from diverse species, including humans and other mammals (368 sequences) as well as prokaryotes (77 sequences). Similarly, the CAID2\_NOX dataset consists of 210 sequences from the Disorder\_NOX subset of the second challenge edition, while the CAID3\_NOX includes 148 sequences from the Disorder\_NOX subset of the third edition. Moreover, in the CAID3 evaluation, we added all sequences from CAID1-DisProt and CAID2\_NOX, as well as the initially held out set, to the training data, while keeping the original 100 sequences for validation. Sequences in the training and validation sets were truncated to a maximum length of 1024 residues in all the experiments. See the legend of Figure~\ref{fig:model}B for the definition of intrinsic disorder, CAID\_NOX and CAID\_PDB. 

\subsection{Construction of the soft disorder database SoftDis}
To construct the SoftDis database, we retrieved protein structures from the PDB archive (snapshot as of 15-10-2024) and clustered sequences using MMSeqs2~\citep{steinegger2017mmseqs2, kallenborn2024gpu} at 90\% sequence identity and 90\% coverage. This process yielded 64,285 clusters encompassing a total of 484,044 chains belonging to 229,376 structures. The average number of structures per cluster was 7.53, with a median of 3. Nearly half of the clusters (31,412) contained only 1 or 2 sequences, while the largest cluster included 1,727 homologs. 

The representative chain for each cluster was selected from the experimental structure with the highest resolution or best R-value. For protein complexes, individual chains were analyzed separately and assigned to their respective clusters.

Residues in each chain were labeled as missing if annotated under \textsc{REMARK 465} in the PDB file. A residue was classified as soft disordered if it was either missing or had a normalized B-factor \( b_i = (B_i - \overline{B}) / \sigma_B > 3 \), where \( B_i \) represents the B-factor of the \( C_\alpha \) atom, and \( \overline{B} \) and \( \sigma_B \) are the mean and standard deviation of \( B_i \) values within the chain. Additionally, residues were labeled as interface if they participated in protein-protein or protein-DNA/RNA interactions. Protein-protein binding sites were identified using the INTerface Builder tool \cite{dequeker2017interface}, where residue contacts are defined by $C_\alpha$ atoms within 5\,\AA. Protein-DNA/RNA binding sites were determined as residues showing decreased accessible surface area, measured using Naccess \citep{hubbard1993naccess} with a 1.4\,\AA \; probe, upon binding.

For each site in the representative sequence of a cluster, we recorded how often it was labeled as soft disordered across all chains in the cluster, excluding  consistently missing sites. Similarly, we noted how often each site was labeled as an interface.
Figure~\ref{fig:model}C illustrates this labeling process for soft disordered residues, missing residues, intrinsically disordered residues, and disorder-to-order transition residues in the SoftDis database.

To adapt the dataset for machine learning pipelines, sequences shorter than 20 or longer than 2,048 amino acids were removed, and redundancy was reduced by clustering sequences at 50\% identity and 80\% coverage. 
The resulting 38,218 sequences were randomly split into training (70\%), validation (10\%), and test (20\%) sets. Validation and test sets were then pruned at different sequence identity thresholds (0.9, 0.7, 0.5 and 0.3) with respect to the training set, enabling progressively challenging evaluations. For training and evaluation, we used the dataset pruned at the strictest  (0.3) threshold, resulting in 26,752 training, 1155 validation, and 2523 test sequences.

To generate binary soft disorder labels, residues are assigned 1 if marked as soft disordered in at least one sequence in the cluster, and 0 otherwise. On average, ~32\% of residues per sequence are labeled as soft disordered across splits. We also provide the fraction of chains where each residue is identified as soft disordered, enabling model uncertainty quantification. A similar analysis applied to residues at protein-protein or protein-DNA/RNA interaction sites supports multi-label classification at each position.


\subsection{Evaluation metrics}
To properly evaluate LoRA-DR-suite performance we rely on a ground truth set by reference datasets, depending on the experiment, and the following quantities: 
known disordered residues identified by LoRA-DR-suite (true positives, TP),
disordered residues identified by LoRA-DR-suite which are not known (false positives, FP), disordered residues that are not found by LoRA-DR-suite but are known (false negatives, FN), and disordered residues that are not known and are not detected by LoRA-DR-suite (true negatives, TN). 

Due to label imbalance, we considered the following metrics:

\smallskip\noindent - Area under the Receiver Operating Characteristic curve (ROC AUC), that shows the trade-off between true positive rate (TPR) and false positive rate (FPR) across different decision thresholds.

\smallskip\noindent - Matthews Correlation Coefficient:\\ MCC $=(TP\cdot TN - FP \cdot FN) / K$, where\\ $K= \sqrt{(TP+FP)(TP+FN)(TN+FP)(TN+FN)}$ 

\smallskip\noindent - F1 score $= 2\, TP/(2\, TP+FP+FN)$
   
\smallskip\noindent - Area under the Precision Recall curve (PR AUC), computed as average precision, where 
the precision-recall metric shows the tradeoff between precision and recall for different thresholds, with recall (sensitivity) $=TP/(TP+FN)$ and precision (positive predictive value) $=TP/(TP+FP)$. 

\smallskip\noindent - Max F1 score, corresponding to the maximum F1 score computed at different thresholds with a step of 0.01.

\begin{comment}
\begin{itemize}
    \item Area under the Receiver Operating Characteristic curve (ROC AUC), that shows the trade-off between true positive rate (TPR) and false positive rate (FPR) across different decision thresholds.
    \item Matthews Correlation Coefficient:\\ MCC $=(TP\cdot TN - FP \cdot FN) / K$, where\\ $K= \sqrt{(TP+FP)(TP+FN)(TN+FP)(TN+FN)}$ 
    \item F1 score $= 2\, TP/(2\, TP+FP+FN)$
    \item Area under the Precision Recall curve (PR AUC), computed as average precision, where the precision-recall metric shows the tradeoff between precision and recall for different thresholds, with recall (sensitivity) $=TP/(TP+FN)$ and precision (positive predictive value) $=TP/(TP+FP)$. \gian{Maybe we can remove the following?} A high area under the curve (AUPRC) represents both high recall and high precision, where high precision relates to a low false positive rate, and high recall relates to a low false negative rate. High scores for both show that the classifier is returning accurate results (high precision), as well as returning a majority of all positive results (high recall).  
\end{itemize}
\end{comment}


\subsection{PLMs fine-tuning and hyperparameters selection}
Pre-trained PLM checkpoints used in our evaluation were taken from the HuggingFace Hub, enabling easy customization for parameter-efficient fine-tuning strategies such as LoRA on attention layers. Hyperparameter optimization was performed using the HuggingFace Trainer and Optuna backend~\citep{akiba2019optuna}, with the following possible choices across all experiments:

\smallskip\noindent -- Discrete parameters:

-- LoRA rank $r \in \{ 8, 16, 32 \}$;

-- dropout probability $p \in \{ 0.1, 0.2, 0.3 \}$;

--  scheduler warm up ratio $\in \{ 0.1, 0.2 \}$;
        
--  optimizer weight decay $\in \{ 0.1, 0.01, 0.001 \}$.

\smallskip\noindent -- Maximum learning rate $lr \in [ 10^{-5}, 10^{-3} ]$, with uniform probability on logarithmic scale.

\smallskip\noindent -- Attention layers with LoRA adapters, \{$Q$, $K$, $V$\} or \{$Q$, $V$\}.

\smallskip\noindent Optimizer was set to AdamW \citep{loshchilov2017decoupled} with default parameters and cosine scheduler decay. We used an effective batch size of 8 for training on Disprot 7.0, and of 16 for training on the full intrinsic disorder and soft disorder datasets. 

For each experiment, the models with the highest ROC AUC on the validation set were selected from 40 trials using random parameter search (Table~S8). Models were trained for up to 10 epochs, with early stopping regularization based on validation ROC AUC and patience set to 2.
Training and evaluations were performed on a single computing node equipped with an Intel Xeon Gold 6330 processor (4 cores, 64 GB RAM reserved) and a NVIDIA A100 PCIe GPU with 80GB RAM (see Table~S9 for evaluation times on CAID datasets).


\section{Discussion}
\label{sec:discussion}
By incorporating LoRA adaptations into PLMs, LoRA-DR-suite achieves performance that matches or surpasses state-of-the-art methods, positioning itself as a highly competitive tool for intrinsic disorder prediction. Its versatility allows it to effectively address both intrinsic and soft disorder, broadening its applicability and paving the way for new research directions in the field.

\medskip\noindent
{\em Why a Predictor of Soft Disorder?}
By predicting regions of flexibility or transient disorder across ensembles of related proteins, LoRA-DR-suite models provide valuable insights in the following areas:  

\smallskip \noindent  
1. Identification of protein interactions sites. Protein interfaces are critical regions, often sensitive to mutations and linked to pathogenic variants. IDRs enable diverse binding modes, facilitating regulation, recognition, and signaling through high-specificity, low-affinity interactions \citep{uversky2018intrinsic}. SDRs further enrich interface complexity, with residues of defined interface roles—transient or permanent—that can dynamically shift between structured and disordered states \citep{seoane2022soft}. Hence, differentiating intrinsic disorder, soft disorder, and other residues is key to understanding protein interfaces, and the integration of these concepts into models of protein-protein interactions and protein dynamics holds the potential for significant breakthroughs.

\smallskip \noindent
2. Link between disorder and assembly pathways. Soft disorder reveals how structural flexibility shapes protein interactions and functional networks~\citep{seoane2022soft}. Thus, soft disorder-informed predictions can serve as a foundation for designing network-targeted therapeutics exploiting the unique properties of SDRs. In addition, the connection between soft disorder and assembly may reveal how proteins exploit flexibility and transient disorder in multivalent interactions.


\smallskip \noindent
3. Guidance for experimental studies. Accurate and fast sequence-based predictions help to efficiently screen large sequence datasets and prioritize candidate residues for validation, reducing reliance on costly and time-intensive methods for structural determination.

\medskip\noindent
{\em Expanding protein disorder research through multiple disorders.} 
Integrating intrinsic disorder—defined via circular dichroism on isolated protein chains—with soft disorder—identified through flexibility and missing residues across similar X-ray structures— broadens disorder research in many ways.  

Indeed, identifying factors underlying the overlap and divergence between
the two notions of disorder, as predicted by LoRA-DR-suite and annotated in SoftDis, could reveal their distinct functional roles in signaling, regulation, and scaffolding, and uncover the interplay between structural and environmental factors that shape disorder dynamics. Furthermore, exploring the evolutionary constraints shaping disorder types across species or protein families could highlight distinct selective pressures driving protein functional diversity \citep{peng2015exceptionally}. 

Future research in these directions is critical to understanding how intrinsic and soft disorder contribute to human diseases, where disruptions in disorder-mediated interactions drive pathological states \citep{uversky2018intrinsic}. Studying intrinsically disordered and hybrid proteins—comprising ordered domains and functional IDRs exhibiting missing, disordered-to-ordered, consistently flexible, or flexible-to-rigid residues— may yield insights into disease mechanisms and novel therapeutic targets.

\medskip
\noindent
{\em Repurposable adapted embeddings.}
Although not explored here, the adapted embeddings produced by the models can be extracted, analyzed, or repurposed for other tasks related to intrinsic or soft disorder in proteins. The prediction of conditions or partners that induce disorder-to-order transitions in SDRs is a promising research direction that would likely benefit from LoRA-DR-suite models, connecting predictive modeling with functional insights.


\section{Data and Software Availability}
LoRA-DR-suite models and SoftDis dataset are available at \url{https://huggingface.co/CQSB}, with sample scripts for model deployment, dataset loading and processing. Scripts for hyperparameters optimization and models testing are available at 
\url{http://gitlab.lcqb.upmc.fr/lombardi/LoRA-DR-suite}.

\medskip \noindent{\bf Acknowledgements.}
HPC resources from LIP6 (UMR 7606, Sorbonne University-CNRS). 
{\bf Funding.} Institut Universitaire de France (AC); Sorbonne Center for Artificial Intelligence (GL); PID2021-125506NA-I00,
MICIU/AEI/ 10.13039/501100011033 (BS); 
FEDER, UE (BS). 


\begingroup
\small  
\bibliographystyle{natbib}
\bibliography{Carbone.211.biblio.bib}
\endgroup

\end{document}
